# Supplementary material for: Female Blow Flies As Vertebrate Resource Indicators
Source: Sci Rep. 2019 Jul 22;9:10594. doi: 10.1038/s41598-019-46758-9 (PMC6646386; doi:10.1038/s41598-019-46758-9)
Supplement: Supplementary file 2 — Supplementary Dataset 1 [file 41598_2019_46758_MOESM2_ESM.xlsx]

## Sheet: Sheet1
Treatment	Days Post-Ingestion	Sex	Sample	6minPA	6minPH	6minAI	8minPA	8minPH	8minAI	Notes
Unfed	1	Male	1	0	0	0	0	0	0
Unfed	1	Male	2	0	0	0	0	0	0
Unfed	1	Female	3	0	0	0	0	0	0
Unfed	1	Female	4	0	0	0	0	0	0
Unfed	2	Male	5	0	0	0	0	0	0
Unfed	2	Male	6	0	0	0	0	0	0
Unfed	2	Female	7	0	0	0	0	0	0
Unfed	2	Female	8	0	0	0	0	0	0
Unfed	3	Male	9	0	0	0	0	0	0
Unfed	3	Male	10	0	0	0	0	0	0
Unfed	3	Female	11	0	0	0	0	0	0
Unfed	3	Female	12	0	0	0	0	0	0
Unfed	4	Male	13	0	0	0	0	0	0
Unfed	4	Male	14	0	0	0	0	0	0
Unfed	4	Female	15	0	0	0	0	0	0
Unfed	4	Female	16	0	0	0	0	0	0
Unfed	5	Male	17	0	0	0	0	0	0
Unfed	5	Male	18	0	0	0	0	0	0
Unfed	5	Female	19	0	0	0	0	0	0
Unfed	5	Female	20	0	0	0	0	0	0
Unfed	6	Male	21	0	0	0	0	0	0
Unfed	6	Male	22	0	0	0	0	0	0
Unfed	6	Female	23	0	0	0	0	0	0
Unfed	6	Female	24	0	0	0	0	0	0
Unfed	7	Male	25	0	0	0	0	0	0
Unfed	7	Male	26	0	0	0	0	0	0
Unfed	7	Female	27	0	0	0	0	0	0
Unfed	7	Female	28	0	0	0	0	0	0
Unfed	8	Male	29	0	0	0	0	0	0
Unfed	8	Male	30	0	0	0	0	0	0
Unfed	8	Female	31	0	0	0	0	0	0
Unfed	8	Female	32	0	0	0	0	0	0
Unfed	9	Male	33	0	0	0	0	0	0
Unfed	9	Male	34	0	0	0	0	0	0
Unfed	9	Female	35	0	0	0	0	0	0
Unfed	9	Female	36	0	0	0	0	0	0
Unfed	10	Male	37	0	0	0	0	0	0
Unfed	10	Male	38	0	0	0	0	0	0
Unfed	10	Female	39	0	0	0	0	0	0
Unfed	10	Female	40	0	0	0	0	0	0
Unfed	11	Male	41	0	0	0	0	0	0
Unfed	11	Male	42	0	0	0	0	0	0
Unfed	11	Female	43	0	0	0	0	0	0
Unfed	11	Female	44	0	0	0	0	0	0
Unfed	12	Male	45	0	0	0	0	0	0
Unfed	12	Male	46	0	0	0	0	0	0
Unfed	12	Female	47	0	0	0	0	0	0
Unfed	12	Female	48	0	0	0	0	0	0
Unfed	13	Male	49	0	0	0	0	0	0
Unfed	13	Male	50	0	0	0	0	0	0
Unfed	13	Female	51	0	0	0	0	0	0
Unfed	13	Female	52	0	0	0	0	0	0
Unfed	14	Male	53	0	0	0	0	0	0
Unfed	14	Male	54	0	0	0	0	0	0
Unfed	14	Female	55	0	0	0	0	0	0
Unfed	14	Female	56	0	0	0	0	0	0
Feces-Fed	1	Male	57	101569	3429.86	341	875.39	135.14	15
Feces-Fed	1	Male	58							SAMPLE DESTROYED
Feces-Fed	1	Female	59	139678	11449.9	1340	10220.1	1073.71	200
Feces-Fed	1	Female	60	110118	8468.18	1180	3714.59	499.5	74
Feces-Fed	2	Male	61	1968.5	24.81	18	139.91	76.9	32
Feces-Fed	2	Male	62	96798.7	9484.11	966	4741.57	530.21	92
Feces-Fed	2	Female	63	408363	42705.7	5080	19952.6	1932.16	202
Feces-Fed	2	Female	64	120366	5129.51	607	4098.83	496.26	53
Feces-Fed	3	Male	65	53935.1	5376.32	450	2131.66	442.41	70
Feces-Fed	3	Male	66	199139	17287.8	2150	11926.6	1215.39	234
Feces-Fed	3	Female	67	94139.1	9112.47	816	8430.84	1157.59	150
Feces-Fed	3	Female	68	99080.5	9274.33	1080	4341.61	454.47	75
Feces-Fed	4	Male	69	76582.1	5708.17	610	3088.2	393.06	93
Feces-Fed	4	Male	70	70494.4	6406.44	729	2626.72	425.38	86
Feces-Fed	4	Female	71	87834	8550.98	945	3966.41	552.79	90
Feces-Fed	4	Female	72	23031.8	2288.33	211	1521.42	256.42	30
Feces-Fed	5	Male	73	16725	1491.29	165	1169.44	167.52	28
Feces-Fed	5	Male	74	6490.41	711.19	86	348.92	94.56	14
Feces-Fed	5	Female	75	15843.7	1884.31	154	416.88	88.49	18
Feces-Fed	5	Female	76	42706.2	4242.2	427	2576.39	513.4	64
Feces-Fed	6	Male	77							SAMPLE DESTROYED
Feces-Fed	6	Male	78	37993.7	3406.31	383	1575.67	265.44	40
Feces-Fed	6	Female	79	14448.3	1510.87	159	835.29	174.43	38
Feces-Fed	6	Female	80	19042.1	1870.71	212	1529.66	254.04	34
Feces-Fed	7	Male	81	4144.08	438.59	54	120.47	64.04	42
Feces-Fed	7	Male	82							SAMPLE DESTROYED
Feces-Fed	7	Female	83	44927.6	4817.38	540	2030.29	284.51	40
Feces-Fed	7	Female	84	15321.4	1356.74	177	452.59	174.54	23
Feces-Fed	8	Male	85	853.88	106.53	10	23.54	17.43	20
Feces-Fed	8	Male	86	19332.3	1965.68	240	1744.75	291.31	34
Feces-Fed	8	Female	87							SAMPLE DESTROYED
Feces-Fed	8	Female	88	11249.4	1240.52	140	739.93	79.61	20
Feces-Fed	9	Male	89	6136.02	521.94	80	417.33	108.03	36
Feces-Fed	9	Male	90	2285.21	329.72	55	150.32	53.18	28
Feces-Fed	9	Female	91	10667.7	524.65	72	455.06	77.62	20
Feces-Fed	9	Female	92	0	0	0	0	0	0
Feces-Fed	10	Male	93	1523.94	260.69	32	253.35	88.06	22
Feces-Fed	10	Male	94	2476.75	371.64	42	190.92	105.07	50
Feces-Fed	10	Female	95	8217.27	770.96	80	399.52	78.96	12
Feces-Fed	10	Female	96	2934.72	267.48	40	30.62	33.05	15
Feces-Fed	11	Male	97	1753.86	208	40	78.81	30.43	14
Feces-Fed	11	Male	98	6151.44	729.7	85	321.55	68.66	80
Feces-Fed	11	Female	99	4673.41	616.65	80	257.33	77.27	22
Feces-Fed	11	Female	100	2978.43	292	40	110.75	37.77	25
Feces-Fed	12	Male	101	7773.71	931.26	100	234.96	62.32	25
Feces-Fed	12	Male	102	2072.24	320.63	38	113.3	38.18	30
Feces-Fed	12	Female	103							SAMPLE DESTROYED
Feces-Fed	12	Female	104	3993.44	381.13	65	233.23	94.3	15
Feces-Fed	13	Male	105							SAMPLE DESTROYED
Feces-Fed	13	Male	106	83358.7	7712.63	883	5956.82	816.81	120
Feces-Fed	13	Female	107	0	0	0	0	0	0
Feces-Fed	13	Female	108	0	0	0	0	0	0
Feces-Fed	14	Male	109	6569.11	625.72	90	6569	625.11	70
Feces-Fed	14	Male	110	0	0	0	0	0	0
Feces-Fed	14	Female	111	0	0	0	0	0	0
Feces-Fed	14	Female	112	0	0	0	0	0	0
